# Supplementary material for: Mouse Vendor Influence on the Bacterial and Viral Gut Composition Exceeds the Effect of Diet
Source: Viruses. 2019 May 13;11(5):435. doi: 10.3390/v11050435 (PMC6563299; doi:10.3390/v11050435)
Supplement: Supplementary file 1 [file viruses-11-00435-s001.zip]

Archive with 17 entries (15 files):
- Supplemental materials_revised/
- Supplemental materials_revised/Supplemental materials/
- Supplemental materials_revised/Supplemental materials/Figure S1.tif
- Supplemental materials_revised/Supplemental materials/Figure S10.tif
- Supplemental materials_revised/Supplemental materials/Figure S11.tif
- Supplemental materials_revised/Supplemental materials/Figure S12.tif
- Supplemental materials_revised/Supplemental materials/Figure S13.tif
- Supplemental materials_revised/Supplemental materials/Figure S14.tif
- Supplemental materials_revised/Supplemental materials/Figure S2.tif
- Supplemental materials_revised/Supplemental materials/Figure S3.tif
- Supplemental materials_revised/Supplemental materials/Figure S4.tif
- Supplemental materials_revised/Supplemental materials/Figure S5.tif
- Supplemental materials_revised/Supplemental materials/Figure S6.tif
- Supplemental materials_revised/Supplemental materials/Figure S7.tif
- Supplemental materials_revised/Supplemental materials/Figure S8.tif
- Supplemental materials_revised/Supplemental materials/Figure S9.tif
- Supplemental materials_revised/Supplemental materials/Rasmussen et al. 2019 - Viruses - SM_revised_13052019.docx
